# Supplementary material for: Association of HOMA-IR Versus TyG Index with Diabetes in Individuals Without Underweight or Obesity
Source: Healthcare (Basel). 2024 Dec 5;12(23):2458. doi: 10.3390/healthcare12232458 (PMC11641693; doi:10.3390/healthcare12232458)
Supplement: Supplementary file 1 [file healthcare-12-02458-s001.zip]

Archive with 1 entries (1 files):
- healthcare-3310764-supplementary.pdf
